# Supplementary material for: Pharmaceutical Metabolism in Fish: Using a 3-D Hepatic In Vitro Model to Assess Clearance
Source: PLoS One. 2017 Jan 3;12(1):e0168837. doi: 10.1371/journal.pone.0168837 (PMC5207725; doi:10.1371/journal.pone.0168837)
Supplement: S1 Data — (XLSX) [file pone.0168837.s001.xlsx]

## Sheet: Propranolol
Time	0	0.5	1	2	4	24	48
Fish 1	96.2312	92.8363	90.6092	98.6927	95.5862	80.1841	-
	94.1845	97.813	102.843	105.573	91.0307	77.3894	-
	99.9739	89.872	96.9853	95.1187	83.0191	69.0868	-
	94.5948	94.3933	92.0825	91.3497	80.1124	77.5916	-
	100.132	93.8163	100.611	93.1804	85.3866	72.2575	-
	107.478	88.3069	98.9933	95.1709	81.3807	81	-
Mean	98.7658	92.8396	97.0207	96.5142	86.0859	76.2516	-
SD	4.98068	3.38982	4.82027	5.06645	6.04022	4.65596	-
Time	0	0.5	1	2	4	24	48
Fish 2	97.5593	94.8876	98.0874	85.2583	88.3796	72.252	-
	101.175	99.6558	89.7939	85.8834	89.122	71.0112	-
	96.3711	91.099	98.1893	92.6664	92.8772	47.976	-
	103.484	96.8993	86.7109	90.0701	94.5176	63.4484	-
	102.796	92.794	96.0914	82.4221	74.9368	60.2161	-
	105.702	94.0538	98.9687	86.5591	78.2721	68	-
Mean	101.181	94.8983	94.6403	87.1432	86.3509	63.8173	-
SD	3.59465	3.04022	5.13188	3.65627	7.95777	8.99381	-
Time	0	0.5	1	2	4	24	48
Fish 3	95.3916	-	-	-	106.798	70.2844	-
	97.6063	-	-	-	106.81	69.8543	-
	99.1783	-	-	-	103.829	56.2406	-
	89.8258	-	-	-	93.1465	53.721	-
	95.6458	-	-	-	108.965	46.4496	-
	89.971	-	-	-	98.3391	68.3694	-
Mean	94.6031	-	-	-	102.981	60.8199	-
SD	3.89719	-	-	-	6.06672	10.0604	-
Time	0	0.5	1	2	4	24	48
Fish 4	99.8221	-	-	-	54.3613	22.9267	-
	105.47	-	-	-	57.604	30.7381	-
	91.8854	-	-	-	60.7354	47.7687	-
	94.5709	-	-	-	54.7647	16.1417	-
	94.0233	-	-	-	62.1157	34.2588	-
	107.704	-	-	-	65.7273	38.168	-
Mean	98.9127	-	-	-	59.2181	31.667	-
SD	6.53079	-	-	-	4.45184	11.1941	-
Time	0	0.5	1	2	4	24	48
Fish 5	93.7714	-	-	-	95.1817	59.3225	-
	94.5409	-	-	-	92.7703	60.8101	-
	98.757	-	-	-	86.7938	53.6815	-
	98.4626	-	-	-	85.6048	63.1301	-
	97.7134	-	-	-	87.3181	64.2616	-
	97.3301	-	-	-	93.4831	67.4157	-
Mean	96.7626	-	-	-	90.192	61.4369	-
SD	2.09653	-	-	-	4.07987	4.72445	-
Time	0	0.5	1	2	4	24	48
Fish 6	102.964	-	-	-	80.7012	57.0221	-
	95.348	-	-	-	83.4594	34.5297	-
	95.2134	-	-	-	75.4035	49.9443	-
	94.9997	-	-	-	79.9407	37.9977	-
	93.6354	-	-	-	75.4175	48.236	-
	98.6732	-	-	-	74.9796	67.7617	-
Mean	96.8056	-	-	-	78.317	49.2486	-
SD	3.4462	-	-	-	3.54398	12.2303	-
Time	0	0.5	1	2	4	24	48
Fish 7	100.8	-	-	-	89.6144	68.6109	-
	94.4733	-	-	-	88.9077	68.9524	-
	95.2478	-	-	-	96.2612	62.3843	-
	103.331	-	-	-	97.5941	60.5322	-
	99.4774	-	-	-	95.5728	67.1351	-
	104.941	-	-	-	96.6414	67.2894	-
Mean	99.7118	-	-	-	94.0986	65.8174	-
SD	4.22021	-	-	-	3.81021	3.50014	-
Time	0	0.5	1	2	4	24	48
Fish 8	93.461	-	-	-	85.0229	47.3091	-
	101.838	-	-	-	79.1495	35.8189	-
	91.9278	-	-	-	72.4424	44.7549	-
	98.9717	-	-	-	71.8764	45.4326	-
	95.5414	-	-	-	74.7657	38.5509	-
	102.69	-	-	-	65.1444	49.2275	-
Mean	97.405	-	-	-	74.7336	43.5156	-
SD	4.45111	-	-	-	6.79316	5.21755	-
Time	0	0.5	1	2	4	24	48
Fish 9	96.731	-	-	-	85.7917	61.0918	-
	98.9418	-	-	-	101.55	61.2478	-
	99.1995	-	-	-	88.0711	68.7984	-
	91.1668	-	-	-	95.1528	65.2007	-
	98.2164	-	-	-	97.7981	66.7249	-
	100.595	-	-	-	102.18	71.723	-
Mean	97.4752	-	-	-	95.0906	65.7977	-
SD	3.3394	-	-	-	6.85649	4.19945	-
Time	0	0.5	1	2	4	24	48
Fish 10	91.8785	-	-	-	78.7064	54.5517	-
	98.3063	-	-	-	85.853	44.108	-
	94.3463	-	-	-	82.5623	53.8717	-
	100.059	-	-	-	75.9835	44.7221	-
	97.0597	-	-	-	93.6455	40.5247	-
	103.132	-	-	-	89.7084	50.5287	-
Mean	97.4636	-	-	-	84.4099	48.0511	-
SD	4.01624	-	-	-	6.66933	5.75417	-
Time	0	0.5	1	2	4	24	48
Fish 11	100.316	-	-	-	93.3585	59.3249	-
	101.619	-	-	-	94.8406	53.7	-
	102.177	-	-	-	89.6702	42.465	-
	96.2474	-	-	-	85.0013	42.9503	-
	100.622	-	-	-	84.2917	47.518	-
	105.288	-	-	-	92.1796	56.8068	-
Mean	101.045	-	-	-	89.8903	50.4609	-
SD	2.94416	-	-	-	4.40614	7.18799	-
Time	0	0.5	1	2	4	24	48
Fish 12	98.4057	-	-	-	95.6168	81.8081	-
	98.1998	-	-	-	92.7994	84.9942	-
	96.658	-	-	-	91.6748	80.7681	-
	99.3586	-	-	-	97.5584	85.2163	-
	105.508	-	-	-	98.0855	83.1346	-
	108.836	-	-	-	103.895	95.1016	-
Mean	101.161	-	-	-	96.605	85.1705	-
SD	4.85155	-	-	-	4.38215	5.16706	-

## Sheet: Diclofenac
Time	0	0.5	1	2	4	24	48
Fish 1	104.873	95.0757	99.7	99.2023	86.8833	64.1581	-
	102.359	97.406	90.4748	101.22	85.3017	56.6153	-
	98.9593	92.578	94.7955	94.9161	90.629	87.9595	-
	103.194	92.6536	93.1786	92.7821	84.1102	34.432	-
	93.2423	102.663	96.1632	100.056	65.5309	25.1772	-
	95.4188	99.7905	95.0935	95.4034	79.9308	34.4587	-
Mean	99.6744	96.6945	94.9009	97.2633	82.0643	50.4668	-
SD	4.61765	4.0401	3.07343	3.35456	8.82213	23.5962	-
Time	0	0.5	1	2	4	24	48
Fish 2	98.6069	98.8632	89.1841	90.5685	81.5372	61.2518	-
	95.4584	102.18	88.1046	87.7109	87.0786	80.3407	-
	-	-	-	-	-	-	-
	91.074	99.9308	92.072	86.9232	77.8573	49.3337	-
	98.5595	99.782	90.7549	85.1683	82.3608	46.8677	-
	96.4035	102.1	86.6289	92.0543	79.3003	44.7372	-
Mean	96.0205	100.571	89.3489	88.485	81.6268	56.5062	-
SD	3.0849	1.48955	2.14279	2.78927	3.53168	14.7771	-
Time	0	0.5	1	2	4	24	48
Fish 3	93.4712	-	-	-	77.4061	84.3785	-
	96.9028	-	-	-	71.8655	79.9513	-
	96.6215	-	-	-	86.4947	74.3775	-
	92.9385	-	-	-	86.6056	70.5441	-
	102.927	-	-	-	88.5132	68.0315	-
	98.1022	-	-	-	84.1853	69.5896	-
Mean	96.8272	-	-	-	82.5117	74.4787	-
SD	3.61303	-	-	-	6.49389	6.46401	-
Time	0	0.5	1	2	4	24	48
Fish 4	93.3837	-	-	-	72.0587	52.6552	-
	98.1968	-	-	-	55.6538	58.1061	-
	103.299	-	-	-	68.1795	31.8005	-
	93.8865	-	-	-	61.0864	44.3073	-
	96.4954	-	-	-	69.5362	48.2646	-
	100.555	-	-	-	64.9368	73.5831	-
Mean	97.636	-	-	-	65.2419	51.4528	-
SD	3.85606	-	-	-	6.04701	14.0207	-

## Sheet: Phenylbutazone
Time	0	0.5	1	2	4	24	48
Fish 1	91.4675	-	-	-	98.4488	77.8076	-
	93.1657	-	-	-	104.449	71.071	-
	105.337	-	-	-	104.377	80.8087	-
	98.5535	-	-	-	91.9281	42.0619	-
	100.435	-	-	-	101.623	74.8268	-
	101.93	-	-	-	92.3704	63.6153	-
Mean	98.4815	-	-	-	98.8661	68.3652	-
SD	5.29462	-	-	-	5.6505	14.1951	-
Time	0	0.5	1	2	4	24	48
Fish 2	93.2971	-	-	-	73.0344	84.2257
	102.316	-	-	-	88.263	80.5119
	109.591	-	-	-	79.8725	79.816
	98.5385	-	-	-	101.843	78.5304
	90.5284	-	-	-	71.3756	63.8565
	106.884	-	-	-	79.8548	69.8547
Mean	100.193	-	-	-	82.3739	76.1325
SD	7.50073	-	-	-	11.2652	7.66951
Time	0	0.5	1	2	4	24	48
Fish 3	108.716	-	-	-	89.6166	46.1608	41.4274
	103.768	-	-	-	79.7638	54.9671	55.6108
	106.085	-	-	-	75.3145	54.5612	28.1626
	113.927	-	-	-	99.4002	60.9506	46.4381
	90.0482	-	-	-	91.6958	61.0876	29.2745
	92.7352	-	-	-	102.555	44.2878	41.7226
Mean	102.547	-	-	-	89.7244	53.6692	40.4393
SD	9.31741	-	-	-	10.6678	7.14028	10.4322

## Sheet: Atenolol
Time	0	0.5	1	2	4	24	48
Fish 1	100	94.699	98.4065	94.2344	94.1575	97.2101
	103	101.523	100.225	95.3616	96.2088	100.097
	103	97.4834	97.5213	103.43	92.343	104.264
	106	103.816	96.7877	94.5812	91.3423	99.7327
	95	100.709	97.5043	97.633	97.3564	105.369
	97	104.869	95.6628	94.3724	96.138	101.332
Mean	100.667	100.517	97.6845	96.6021	94.591	101.334
SD	4.13118	3.84525	1.54428	3.57437	2.38552	3.03213
Time	0	0.5	1	2	4	24	48
Fish 2	103.425	95.5067	96.3337	100.393	97.346	97.2335
	100.567	101.824	91.7286	96.8348	97.6506	97.8995
	104.928	100	91.2416	103.835	101.702	109.157
	104.416	103.12	94.9269	104.111	90.4254	103.231
	102.879	103.119	92.9321	107.116	95.7487	102.833
	103.613	100.997	99.0151	103.629	97.4825	104.777
Mean	103.305	100.761	94.363	102.653	96.7258	102.522
SD	1.52674	2.84599	2.98576	3.55944	3.66668	4.4507
Time	0	0.5	1	2	4	24	48
Fish 3	105.819	-	-	-	104.605	109.344	92.7284
	102.486	-	-	-	101.16	100.401	100.652
	97.4601	-	-	-	102.078	104.071	112.752
	95.3186	-	-	-	106.545	97.0212	109.207
	95.0522	-	-	-	99.0905	102.788	107.598
	99.2071	-	-	-	87.6321	96.8509	107.821
Mean	99.2238	-	-	-	100.185	101.746	105.126
SD	4.24031	-	-	-	6.68275	4.73963	7.23734
Time	0	0.5	1	2	4	24	48
Fish 4	92.9775	-	-	-	104.157	102.213	95.3422
	95.9503	-	-	-	98.9478	104.768	88.9361
	98.0171	-	-	-	103.508	103.696	103.037
	100.072	-	-	-	96.6831	103.033	107.588
	101.963	-	-	-	93.171	105.812	109.134
	95.4364	-	-	-	90.6769	105.118	102.555
Mean	97.4027	-	-	-	97.8572	104.107	101.099
SD	3.28202	-	-	-	5.43506	1.36214	7.66326

## Sheet: Carbamazepine
Time	0	0.5	1	2	4	24	48
Fish 1	94.387	-	-	-	109.389	92.8651	94.6491
	103.817	-	-	-	104.151	99.3414	98.3839
	99.6764	-	-	-	100.995	101.774	97.9332
	94.7588	-	-	-	101.176	96.3	91.961
	110.177	-	-	-	108.718	96.7992	97.5424
	109.189	-	-	-	97.633	97.2603	100.917
Mean	102.001	-	-	-	103.677	97.3901	96.8978
SD	6.89403	-	-	-	4.65268	3.00198	3.13949
Time	0	0.5	1	2	4	24	48
Fish 2	102.439	-	-	-	101.375	104.3	98.0709
	100.921	-	-	-	99.5359	99.2959	97.6914
	97.9696	-	-	-	99.4639	100.927	100.658
	103.201	-	-	-	100.338	106.692	100.598
	103.138	-	-	-	99.5955	113.213	106.959
	102.469	-	-	-	97.0609	100.284	104.473
Mean	101.69	-	-	-	99.5614	104.119	101.408
SD	1.99909	-	-	-	1.42505	5.24438	3.6434

## Sheet: Diazepam
Time	0	0.5	1	2	4	24	48
Fish 1	109.091	-	-	-	103.353	94.6188	96.1261
	100.494	-	-	-	100.306	109.475	96.4848
	97.9162	-	-	-	106.514	102.549	89.0982
	104.422	-	-	-	90.3858	101.712	95.5215
	101.333	-	-	-	90.7846	94.9537	91.1492
	105.638	-	-	-	96.5336	96.8809	105.921
Mean	103.149	-	-	-	97.9796	100.032	95.7168
SD	4.02134	-	-	-	6.61282	5.71589	5.82393
Time	0	0.5	1	2	4	24	48
Fish 2	98.0931	-	-	-	96.9714	107.038	103.871
	102.794	-	-	-	101.407	92.9578	107.509
	102.639	-	-	-	100.268	108.518	98.1808
	98.2673	-	-	-	93.7145	94.8725	96.8122
	106.353	-	-	-	105.465	95.2879	104.344
	104.586	-	-	-	108.378	106.203	101.33
Mean	102.122	-	-	-	101.034	100.813	102.008
SD	3.33999	-	-	-	5.37341	7.13723	4.03216

## Sheet: Metoprolol
Time	0	0.5	1	2	4	24	48	72
Fish 1	95.3898	102.857	96.7362	95.9454	103.237	91.3984	-	-
	96.3574	104.809	96.8285	99.8475	99.0554	93.8117	-	-
	91.8406	95.4682	100.384	99.7702	107.513	91.7309	-	-
	93.7403	98.0072	94.1038	97.3883	101.866	95.0347	-	-
	92.4064	90.1234	97.5454	94.8706	92.4309	105.848	-	-
	94.6153	101.472	101.699	97.0639	103.172	94.5904	-	-
Mean	94.0583	98.7893	97.8827	97.481	101.212	95.4023	-	-
SD	1.73878	5.41681	2.74362	2.00974	5.0956	5.32809	-	-
Time	0	0.5	1	2	4	24	48	72
Fish 2	97.7733	97.7733	97.6213	91.7455	91.7455	89.544	-	-
	99.8998	99.8998	93.203	95.3255	95.3255	92.0728	-	-
	93.0437	93.0437	93.5556	90.3363	90.3363	93.005	-	-
	94.7145	94.7145	102.709	95.9218	95.9218	97.7699	-	-
	105.141	105.141	97.5989	93.3176	93.3176	98.429	-	-
	108.18	118.585	92.262	100.106	100.106	106.331	-	-
Mean	99.7921	101.526	96.1583	94.4588	94.4588	96.192	-	-
SD	5.90553	9.37174	3.94494	3.4768	3.4768	6.02697	-	-
Time	0	0.5	1	2	4	24	48	72
Fish 3	109.112	-	-	-	87.2433	96.3033	94.3025	-
	94.9061	-	-	-	104.809	98.5479	93.9731	-
	89.2595	-	-	-	106.985	80.6387	83.0079	-
	89.2919	-	-	-	93.8058	87.6243	89.0701	-
	91.3163	-	-	-	92.2504	84.2873	90.0962	-
	89.277	-	-	-	89.5569	95.3019	86.0043	-
Mean	93.8604	-	-	-	95.7751	90.4506	89.409	-
SD	7.78743	-	-	-	8.18584	7.2884	4.42562	-
Time	0	0.5	1	2	4	24	48	72
Fish 4	114.566	-	-	-	91.6569	102.173	91.1263	-
	110.927	-	-	-	91.4538	104.456	92.1576	-
	93.3652	-	-	-	102.8	93.3828	95.4527	-
	103.306	-	-	-	91.0828	93.6926	102.658	-
	95.9453	-	-	-	96.4384	95.269	77.5669	-
	97.8224	-	-	-	93.609	95.6484	78.9064	-
Mean	102.655	-	-	-	94.5068	97.4369	89.6446	-
SD	8.54846	-	-	-	4.5273	4.69145	9.72383	-
Time	0	0.5	1	2	4	24	48	72
Fish 5	102.223	-	-	-	-	95.3046	100.442	86.3934
	100.868	-	-	-	-	95.5387	99.6136	87.5519
	100.946	-	-	-	-	104.546	89.4367	92.5371
	102.599	-	-	-	-	92.5815	93.3027	91.3315
	106.968	-	-	-	-	93.2647	100.752	91.6648
	102.9	-	-	-	-	98.3717	98.5957	97.6682
Mean	102.751	-	-	-	-	96.6012	97.0237	91.1912
SD	2.23219	-	-	-	-	4.39001	4.60795	4.00673
Time	0	0.5	1	2	4	24	48	72
Fish 6	102.076	-	-	-	-	99.9013	99.8988	101.05
	96.6082	-	-	-	-	101.35	96.3084	103.429
	102.042	-	-	-	-	98.2084	99.9477	99.9444
	97.2112	-	-	-	-	97.6164	96.7811	103.066
	99.0693	-	-	-	-	95.7257	98.5324	98.6634
	98.8455	-	-	-	-	92.3814	99.6135	104.228
Mean	99.3087	-	-	-	-	97.5305	98.5136	101.73
SD	2.32782	-	-	-	-	3.1764	1.61556	2.18921
